# Supplementary material for: Vector competence of Aedes albopictus populations for chikungunya virus is shaped by their demographic history
Source: Commun Biol. 2020 Jun 24;3:326. doi: 10.1038/s42003-020-1046-6 (PMC7314749; doi:10.1038/s42003-020-1046-6)
Supplement: Supplementary file 2 — Supplementary Data 1 [file 42003_2020_1046_MOESM2_ESM.xlsx]

## Sheet: Output_ind
Supplementary Data 1. Individual coefficient of ancestry obtained from a STRUCTURE
run with K = 6 for 702 individuals of Ae. albopictus from 25 samples collected in
eight different geographical areas.
Individual	Population	K1	K2	K3	K4	K5	K6
1	JP	0.016	0.0177	0.4717	0.0248	0.0855	0.3842
2	JP	0.0141	0.0155	0.4161	0.0788	0.0459	0.4296
3	JP	0.0858	0.0142	0.018	0.1393	0.044	0.6986
4	JP	0.0082	0.0139	0.0133	0.0385	0.895	0.0313
5	JP	0.0156	0.0327	0.0578	0.404	0.3088	0.1812
6	JP	0.1296	0.1098	0.0455	0.5839	0.0385	0.0927
7	JP	0.0065	0.0128	0.0401	0.4102	0.0376	0.4927
8	JP	0.006	0.0195	0.009	0.0226	0.014	0.929
9	JP	0.006	0.006	0.01	0.7569	0.1627	0.0584
10	JP	0.004	0.0084	0.0358	0.3477	0.4893	0.1149
11	JP	0.4066	0.0634	0.1299	0.1344	0.016	0.2497
12	JP	0.0133	0.0263	0.0262	0.1713	0.3058	0.4572
13	JP	0.02	0.0444	0.0292	0.1434	0.0595	0.7034
14	CN	0.0131	0.0202	0.0461	0.07	0.2654	0.5853
15	CN	0.0096	0.0181	0.5258	0.0229	0.1161	0.3074
16	CN	0.2698	0.0339	0.0316	0.0569	0.015	0.5928
17	CN	0.006	0.0265	0.4673	0.0445	0.0143	0.4414
18	CN	0.0321	0.01	0.0292	0.0154	0.7534	0.1598
19	CN	0.0118	0.014	0.3377	0.0374	0.5443	0.0546
20	CN	0.0144	0.006	0.0665	0.0109	0.0094	0.8929
21	CN	0.009	0.0167	0.0344	0.011	0.0219	0.907
22	CN	0.007	0.008	0.013	0.9265	0.026	0.0195
23	CN	0.015	0.0104	0.0211	0.2131	0.1501	0.5904
24	TH	0.0304	0.1474	0.0214	0.4499	0.0223	0.3287
25	TH	0.006	0.0146	0.0216	0.7384	0.0137	0.2059
26	TH	0.021	0.0276	0.1015	0.477	0.0576	0.3152
27	TH	0.0648	0.6309	0.0639	0.1385	0.0216	0.0804
28	TH	0.0098	0.0414	0.0197	0.4257	0.474	0.0293
29	TH	0.006	0.005	0.0071	0.9565	0.005	0.0205
30	TH	0.0121	0.009	0.005	0.0921	0.0098	0.872
31	TH	0.007	0.0115	0.0182	0.9411	0.009	0.0133
32	TH	0.011	0.0549	0.0215	0.296	0.0245	0.5921
33	TH	0.007	0.0135	0.0166	0.9199	0.0339	0.009
34	TH	0.0119	0.011	0.0117	0.8901	0.0149	0.0602
35	TH	0.0192	0.0282	0.021	0.8341	0.0121	0.0854
36	TH	0.008	0.0104	0.0068	0.7055	0.01	0.2593
37	TH	0.005	0.006	0.0113	0.941	0.012	0.0247
38	TH	0.0111	0.0071	0.0218	0.187	0.011	0.762
39	TH	0.0334	0.0139	0.0177	0.091	0.0158	0.8281
40	TH	0.3719	0.0366	0.1375	0.1397	0.1869	0.1273
41	TH	0.015	0.0317	0.0246	0.7337	0.025	0.1701
42	TH	0.8616	0.009	0.0118	0.018	0.0281	0.0714
43	TH	0.005	0.008	0.006	0.8942	0.007	0.0798
44	TH	0.0218	0.0612	0.1428	0.1382	0.1671	0.4689
45	TH	0.006	0.0097	0.013	0.0291	0.4963	0.4461
46	TH	0.0067	0.0103	0.0121	0.912	0.035	0.024
47	TH	0.005	0.009	0.007	0.9517	0.012	0.0154
48	TH	0.0277	0.0543	0.0295	0.7653	0.0667	0.0564
49	TH	0.0183	0.0096	0.01	0.7493	0.006	0.2068
50	TH	0.0497	0.3267	0.0457	0.1488	0.0169	0.4123
51	TH	0.0427	0.2444	0.0267	0.4805	0.0264	0.1792
52	TH	0.019	0.0111	0.0291	0.5842	0.0758	0.2808
53	TH	0.0223	0.007	0.1044	0.7557	0.014	0.0966
54	RE	0.0897	0.0432	0.0172	0.1782	0.0144	0.6575
55	RE	0.01	0.011	0.007	0.0132	0.0068	0.9519
56	RE	0.008	0.011	0.0101	0.0089	0.01	0.952
57	RE	0.1423	0.0593	0.011	0.0576	0.0235	0.7062
58	RE	0.0288	0.0298	0.0137	0.0323	0.012	0.8833
59	RE	0.024	0.0285	0.0139	0.6408	0.009	0.2838
60	RE	0.0235	0.122	0.0098	0.1253	0.0116	0.7078
61	RE	0.016	0.1203	0.0319	0.0129	0.0122	0.8067
62	RE	0.0111	0.0199	0.009	0.0521	0.006	0.9019
63	RE	0.0215	0.009	0.009	0.0625	0.007	0.891
64	RE	0.0109	0.0222	0.0288	0.0169	0.006	0.9151
65	RE	0.0108	0.9259	0.007	0.0085	0.032	0.0157
66	RE	0.024	0.1813	0.011	0.0172	0.0117	0.7547
67	RE	0.0062	0.011	0.0051	0.6319	0.004	0.3418
68	RE	0.008	0.0097	0.0373	0.0134	0.0057	0.9259
69	RE	0.0121	0.0255	0.0147	0.0358	0.006	0.9059
70	RE	0.0151	0.0176	0.0077	0.0124	0.004	0.9433
71	RE	0.0122	0.0206	0.0184	0.0127	0.01	0.9262
72	RE	0.0128	0.0195	0.0363	0.0674	0.006	0.8579
73	RE	0.3719	0.1416	0.042	0.3765	0.011	0.057
74	RE	0.1727	0.1629	0.0165	0.0273	0.011	0.6095
75	RE	0.0086	0.0175	0.0978	0.3899	0.0489	0.4373
76	RE	0.0268	0.0347	0.008	0.0162	0.009	0.9053
77	RE	0.0358	0.0142	0.0202	0.0787	0.0053	0.8459
78	RE	0.0819	0.0468	0.0215	0.0274	0.0131	0.8094
79	RE	0.0083	0.8862	0.009	0.0556	0.01	0.031
80	RE	0.057	0.5009	0.0177	0.0256	0.0156	0.3831
81	RE	0.0051	0.0404	0.0163	0.1007	0.0173	0.8203
82	RE	0.0921	0.0137	0.0214	0.2642	0.0227	0.586
83	RE	0.013	0.0553	0.016	0.0363	0.0252	0.8542
84	PROV	0.0139	0.9396	0.01	0.0106	0.01	0.016
85	PROV	0.0358	0.2293	0.3847	0.0321	0.111	0.2071
86	PROV	0.01	0.9407	0.0064	0.01	0.0111	0.0218
87	PROV	0.0307	0.8727	0.0408	0.0157	0.012	0.0281
88	PROV	0.013	0.1108	0.0407	0.7908	0.012	0.0327
89	PROV	0.0304	0.877	0.0122	0.0212	0.027	0.0323
90	PROV	0.0144	0.638	0.0802	0.0424	0.1731	0.0518
91	PROV	0.008	0.9548	0.008	0.007	0.0093	0.0129
92	PROV	0.013	0.9428	0.0113	0.008	0.0119	0.0129
93	PROV	0.2044	0.2399	0.238	0.0172	0.0336	0.2669
94	PROV	0.0245	0.8512	0.0256	0.0178	0.0457	0.035
95	PROV	0.008	0.013	0.0461	0.8967	0.01	0.0261
96	PROV	0.0113	0.9557	0.008	0.008	0.006	0.011
97	PROV	0.006	0.9522	0.0063	0.0148	0.0041	0.0167
98	PROV	0.0183	0.3812	0.0733	0.0994	0.3832	0.0445
99	PROV	0.0301	0.0517	0.0477	0.239	0.1296	0.5018
100	PROV	0.7595	0.1082	0.0809	0.0098	0.0312	0.0104
101	PROV	0.0483	0.9197	0.0072	0.007	0.01	0.0079
102	PROV	0.0239	0.0149	0.0229	0.2539	0.1117	0.5725
103	PROV	0.006	0.9675	0.005	0.0055	0.008	0.008
104	PROV	0.0109	0.9581	0.007	0.008	0.007	0.009
105	PROV	0.006	0.6938	0.0328	0.0789	0.0615	0.127
106	PROV	0.0231	0.4721	0.0465	0.0222	0.0149	0.4211
107	PROV	0.008	0.0257	0.5157	0.0778	0.013	0.3598
108	PROV	0.0133	0.7883	0.1209	0.0224	0.0117	0.0433
109	PROV	0.0668	0.8252	0.0104	0.0079	0.0115	0.0781
110	PROV	0.0089	0.9649	0.006	0.006	0.0075	0.0067
111	PROV	0.0096	0.9641	0.006	0.0063	0.006	0.008
112	PROV	0.0563	0.7265	0.0963	0.0225	0.0702	0.0283
113	PROV	0.0517	0.2362	0.0163	0.5541	0.0131	0.1287
114	STD	0.0113	0.9497	0.0112	0.009	0.0069	0.0118
115	STD	0.0069	0.9592	0.014	0.007	0.0059	0.007
116	STD	0.0198	0.8242	0.129	0.008	0.0119	0.007
117	STD	0.008	0.9658	0.011	0.005	0.005	0.0052
118	STD	0.148	0.744	0.016	0.0174	0.0349	0.0397
119	STD	0.0078	0.9742	0.004	0.0049	0.004	0.005
120	STD	0.0141	0.9646	0.0054	0.005	0.005	0.006
121	STD	0.0161	0.7397	0.013	0.1748	0.01	0.0464
122	STD	0.016	0.0817	0.0239	0.0166	0.0242	0.8376
123	STD	0.006	0.9638	0.007	0.006	0.01	0.0072
124	STD	0.0166	0.7895	0.0091	0.0703	0.0314	0.0833
125	STD	0.0081	0.9599	0.0079	0.0048	0.0124	0.007
126	STD	0.008	0.9669	0.007	0.0067	0.0051	0.0063
127	STD	0.0466	0.5544	0.3159	0.0148	0.0458	0.0225
128	STD	0.0101	0.9597	0.0111	0.0072	0.004	0.008
129	STD	0.0051	0.9221	0.013	0.0328	0.009	0.0181
130	STD	0.2256	0.1125	0.209	0.082	0.0524	0.3184
131	STD	0.007	0.9302	0.0213	0.0244	0.007	0.01
132	STD	0.0105	0.95	0.0165	0.008	0.006	0.009
133	STD	0.0134	0.7526	0.1765	0.0137	0.0203	0.0234
134	STD	0.004	0.9481	0.0091	0.0187	0.007	0.0131
135	STD	0.0199	0.6118	0.1415	0.1214	0.017	0.0884
136	STD	0.0088	0.9613	0.0104	0.0075	0.005	0.007
137	STD	0.0059	0.4039	0.013	0.484	0.01	0.0832
138	STD	0.0951	0.2039	0.0529	0.1243	0.0481	0.4757
139	STD	0.0211	0.5665	0.3599	0.011	0.0217	0.0197
140	STD	0.017	0.8735	0.0776	0.0079	0.0129	0.0111
141	STD	0.012	0.9489	0.0188	0.007	0.0064	0.0068
142	STD	0.028	0.926	0.0112	0.006	0.0198	0.009
143	STD	0.0129	0.9497	0.01	0.013	0.006	0.0084
144	GR	0.01	0.006	0.012	0.0536	0.0275	0.8909
145	GR	0.0129	0.009	0.0097	0.9529	0.0044	0.0111
146	GR	0.0111	0.011	0.0089	0.9499	0.006	0.0131
147	GR	0.008	0.0404	0.0119	0.7791	0.007	0.1535
148	GR	0.005	0.0084	0.005	0.9716	0.005	0.005
149	GR	0.015	0.0314	0.0394	0.3916	0.01	0.5127
150	GR	0.009	0.011	0.009	0.9408	0.005	0.0252
151	GR	0.004	0.007	0.007	0.9676	0.0044	0.01
152	GR	0.006	0.006	0.0067	0.9663	0.006	0.009
153	GR	0.004	0.01	0.0087	0.9668	0.005	0.0055
154	GR	0.0111	0.0314	0.01	0.8029	0.012	0.1326
155	GR	0.0381	0.0285	0.0121	0.7489	0.007	0.1655
156	GR	0.004	0.006	0.007	0.972	0.004	0.007
157	GR	0.0117	0.0276	0.0115	0.7046	0.018	0.2265
158	GR	0.006	0.0084	0.0287	0.9166	0.0073	0.0331
159	GR	0.0076	0.0387	0.0229	0.8544	0.0319	0.0444
160	GR	0.007	0.005	0.0074	0.9706	0.004	0.006
161	GR	0.005	0.0089	0.009	0.9586	0.0105	0.008
162	GR	0.0088	0.009	0.007	0.9541	0.006	0.0151
163	GR	0.004	0.007	0.0079	0.9658	0.008	0.0072
164	GR	0.004	0.007	0.0079	0.966	0.008	0.0071
165	GR	0.0099	0.0118	0.007	0.5583	0.005	0.408
166	GR	0.004	0.005	0.006	0.9696	0.0084	0.007
167	GR	0.0084	0.009	0.006	0.9616	0.005	0.01
168	GR	0.0059	0.0164	0.0131	0.9446	0.008	0.012
169	GR	0.004	0.005	0.005	0.9693	0.008	0.0087
170	GR	0.0106	0.0184	0.0264	0.7281	0.016	0.2003
171	GR	0.006	0.0217	0.014	0.943	0.006	0.0094
172	GR	0.008	0.007	0.0135	0.947	0.006	0.0184
173	AL	0.0216	0.007	0.0427	0.0168	0.0159	0.8959
174	AL	0.0091	0.006	0.0087	0.0121	0.0358	0.9283
175	AL	0.0203	0.0101	0.1443	0.0524	0.2228	0.5501
176	AL	0.0233	0.0079	0.0352	0.0489	0.036	0.8485
177	AL	0.0213	0.008	0.0411	0.0166	0.019	0.8939
178	AL	0.008	0.0079	0.0164	0.0345	0.015	0.9182
179	AL	0.0141	0.007	0.0221	0.0974	0.005	0.8545
180	AL	0.1004	0.0196	0.0242	0.0154	0.0103	0.8302
181	AL	0.1532	0.0162	0.1817	0.0466	0.1842	0.4181
182	AL	0.0267	0.011	0.0422	0.0227	0.0832	0.8141
183	AL	0.0104	0.009	0.0094	0.0142	0.0082	0.949
184	AL	0.0747	0.0091	0.0151	0.1488	0.0089	0.7433
185	AL	0.01	0.008	0.0203	0.0962	0.021	0.8445
186	AL	0.013	0.008	0.0116	0.0105	0.0128	0.9439
187	AL	0.0212	0.0226	0.0418	0.5193	0.0427	0.3525
188	AL	0.0062	0.007	0.0122	0.0227	0.0061	0.9459
189	AL	0.005	0.006	0.0427	0.0466	0.007	0.8927
190	AL	0.0067	0.007	0.013	0.0559	0.019	0.8984
191	AL	0.003	0.006	0.006	0.0337	0.009	0.9423
192	AL	0.0073	0.0085	0.0431	0.0154	0.007	0.9187
193	AL	0.011	0.01	0.009	0.1637	0.008	0.7983
194	AL	0.005	0.0119	0.0069	0.2793	0.0054	0.6913
195	AL	0.005	0.0098	0.006	0.0115	0.007	0.9607
196	AL	0.008	0.0084	0.007	0.0585	0.008	0.9101
197	IT1	0.008	0.0114	0.0489	0.1554	0.0839	0.6925
198	IT1	0.0181	0.0524	0.0746	0.0299	0.0141	0.811
199	IT1	0.005	0.007	0.006	0.7076	0.007	0.2674
200	IT1	0.0132	0.0254	0.0717	0.0147	0.015	0.8601
201	IT1	0.0048	0.005	0.006	0.012	0.008	0.9642
202	IT1	0.004	0.0099	0.009	0.1497	0.009	0.8184
203	IT1	0.006	0.006	0.0122	0.0147	0.0728	0.8884
204	IT1	0.0377	0.0077	0.0433	0.0202	0.4129	0.4782
205	IT1	0.005	0.0064	0.007	0.0125	0.005	0.9641
206	IT1	0.0172	0.0104	0.008	0.0138	0.0209	0.9297
207	IT1	0.0374	0.0168	0.0129	0.0114	0.009	0.9125
208	IT1	0.004	0.015	0.01	0.0102	0.0096	0.9513
209	IT1	0.012	0.0129	0.0987	0.0359	0.1384	0.7022
210	IT1	0.006	0.0073	0.0129	0.0224	0.018	0.9336
211	IT1	0.004	0.006	0.008	0.0268	0.006	0.9492
212	IT1	0.0052	0.007	0.008	0.0239	0.029	0.9269
213	IT1	0.0079	0.01	0.0374	0.0198	0.09	0.8349
214	IT1	0.0101	0.0138	0.0431	0.1011	0.0111	0.8208
215	IT1	0.006	0.011	0.007	0.012	0.006	0.958
216	IT1	0.0194	0.0092	0.037	0.1277	0.011	0.7957
217	IT1	0.007	0.011	0.0114	0.0118	0.0056	0.9531
218	IT1	0.005	0.008	0.0058	0.4988	0.012	0.4704
219	IT1	0.0062	0.0837	0.0644	0.4392	0.2411	0.1654
220	IT1	0.013	0.0191	0.0146	0.0379	0.0044	0.9111
221	IT1	0.005	0.008	0.0107	0.0111	0.009	0.9562
222	IT1	0.009	0.009	0.0079	0.028	0.007	0.9391
223	IT1	0.0059	0.0098	0.008	0.007	0.025	0.9442
224	IT1	0.005	0.006	0.006	0.0076	0.007	0.9684
225	IT1	0.005	0.007	0.009	0.0359	0.0058	0.9372
226	IT1	0.0085	0.0089	0.0423	0.0334	0.6758	0.2313
227	IT1	0.0212	0.0104	0.2025	0.0584	0.006	0.7016
228	IT2	0.0076	0.0115	0.0571	0.101	0.0108	0.8119
229	IT2	0.0091	0.0124	0.0496	0.3603	0.007	0.5617
230	IT2	0.0118	0.0127	0.0758	0.3998	0.0113	0.4885
231	IT2	0.006	0.0145	0.0148	0.4717	0.007	0.486
232	IT2	0.008	0.0073	0.0233	0.3833	0.006	0.5721
233	IT2	0.01	0.0139	0.0237	0.6126	0.0076	0.332
234	IT2	0.0449	0.0079	0.0856	0.5788	0.01	0.2729
235	IT2	0.005	0.0348	0.0164	0.0126	0.0058	0.9253
236	IT2	0.0175	0.0174	0.3679	0.0954	0.0109	0.4908
237	IT2	0.0481	0.0126	0.0252	0.0256	0.0153	0.8733
238	IT2	0.009	0.0089	0.3101	0.0368	0.0088	0.6264
239	IT2	0.0153	0.0192	0.0474	0.3505	0.0137	0.554
240	IT2	0.012	0.0277	0.0119	0.4149	0.007	0.5265
241	IT2	0.0041	0.007	0.008	0.8313	0.0053	0.1443
242	IT2	0.016	0.011	0.0392	0.2128	0.0161	0.705
243	IT2	0.005	0.007	0.009	0.8868	0.007	0.0852
244	IT2	0.0041	0.007	0.008	0.8306	0.0055	0.1449
245	IT2	0.0309	0.0239	0.048	0.3942	0.009	0.4941
246	IT2	0.011	0.0244	0.029	0.3562	0.006	0.5734
247	IT2	0.0253	0.006	0.8167	0.0313	0.008	0.1127
248	IT2	0.007	0.0253	0.2735	0.0631	0.013	0.618
249	IT2	0.0089	0.4877	0.0472	0.2017	0.0075	0.247
250	IT2	0.4486	0.01	0.116	0.268	0.0122	0.1452
251	IT2	0.4877	0.0108	0.0411	0.3518	0.0144	0.0941
252	IT2	0.1227	0.0211	0.1661	0.2694	0.008	0.4127
253	IT2	0.01	0.0086	0.0295	0.4847	0.007	0.4602
254	BL	0.0444	0.8559	0.0423	0.0138	0.013	0.0308
255	BL	0.1261	0.7442	0.0757	0.0128	0.0265	0.0147
256	BL	0.014	0.9177	0.0298	0.016	0.004	0.0185
257	BL	0.1569	0.2685	0.1167	0.0197	0.0455	0.3927
258	BL	0.0336	0.0297	0.126	0.008	0.2623	0.5402
259	BL	0.008	0.482	0.1884	0.2431	0.0421	0.0364
260	BL	0.007	0.0523	0.7867	0.1082	0.0072	0.0386
261	BL	0.0135	0.2841	0.6637	0.0115	0.009	0.0182
262	BL	0.0141	0.0972	0.1226	0.012	0.7473	0.0068
263	BL	0.8633	0.0412	0.0284	0.0105	0.0361	0.0204
264	BL	0.0121	0.8256	0.078	0.0142	0.0281	0.0421
265	BL	0.0266	0.7942	0.0189	0.1346	0.0057	0.0199
266	BL	0.0459	0.6569	0.0437	0.0354	0.018	0.2002
267	BL	0.0211	0.7506	0.1386	0.015	0.0113	0.0635
268	BL	0.0715	0.6193	0.0979	0.0148	0.0635	0.133
269	BL	0.0964	0.7724	0.0502	0.0131	0.0589	0.009
270	BL	0.0879	0.8087	0.013	0.0074	0.0759	0.007
271	BL	0.006	0.9459	0.0185	0.008	0.0156	0.006
272	BL	0.0171	0.9487	0.0134	0.0068	0.008	0.006
273	BL	0.0175	0.9218	0.0221	0.0112	0.0169	0.0106
274	BL	0.0126	0.9121	0.0446	0.01	0.009	0.0118
275	BL	0.0395	0.0149	0.01	0.0178	0.0091	0.9087
276	BL	0.0246	0.9394	0.0142	0.004	0.007	0.0109
277	BL	0.0677	0.8461	0.0368	0.0151	0.0089	0.0252
278	BL	0.1692	0.768	0.0319	0.006	0.0149	0.01
279	BL	0.0107	0.9591	0.0131	0.0072	0.004	0.006
280	BL	0.007	0.9502	0.0098	0.007	0.018	0.008
281	BL	0.024	0.9067	0.023	0.0093	0.0097	0.0271
282	BL	0.1503	0.5602	0.023	0.0168	0.0073	0.2423
283	BL	0.0436	0.8983	0.028	0.007	0.0131	0.01
284	HI	0.0266	0.0175	0.0222	0.0975	0.008	0.8283
285	HI	0.007	0.0151	0.0262	0.711	0.0111	0.2295
286	HI	0.009	0.0078	0.0153	0.0284	0.005	0.9346
287	HI	0.004	0.007	0.009	0.8924	0.005	0.0826
288	HI	0.0081	0.0151	0.0449	0.0234	0.0493	0.8593
289	HI	0.004	0.0136	0.01	0.1301	0.0076	0.8347
290	HI	0.023	0.0407	0.046	0.1046	0.0147	0.7709
291	HI	0.0062	0.01	0.0119	0.0114	0.008	0.9526
292	HI	0.009	0.0372	0.0564	0.3929	0.0224	0.4821
293	HI	0.038	0.0166	0.0766	0.3118	0.008	0.5491
294	HI	0.0087	0.0131	0.012	0.0252	0.006	0.935
295	HI	0.005	0.0076	0.0137	0.02	0.0102	0.9435
296	HI	0.0451	0.0194	0.0158	0.1063	0.0401	0.7732
297	HI	0.0109	0.006	0.011	0.9386	0.006	0.0275
298	HI	0.0428	0.0905	0.2145	0.2318	0.0667	0.3537
299	HI	0.0082	0.007	0.01	0.8927	0.0112	0.0709
300	HI	0.005	0.009	0.0118	0.7209	0.0058	0.2474
301	HI	0.0238	0.0092	0.5671	0.0664	0.0166	0.317
302	HI	0.0109	0.0654	0.143	0.0996	0.006	0.6751
303	HI	0.004	0.0137	0.0081	0.3887	0.0065	0.579
304	HI	0.0091	0.0119	0.0222	0.0987	0.0068	0.8512
305	HI	0.011	0.009	0.0355	0.373	0.038	0.5335
306	HI	0.006	0.0101	0.0201	0.0362	0.0072	0.9204
307	HI	0.0092	0.0123	0.083	0.0541	0.0072	0.8342
308	HI	0.005	0.0248	0.013	0.5089	0.0316	0.4167
309	HI	0.007	0.009	0.0114	0.017	0.006	0.9496
310	HI	0.01	0.014	0.0235	0.0975	0.011	0.844
311	HI	0.01	0.0519	0.0634	0.3341	0.0099	0.5306
312	HI	0.005	0.0144	0.0161	0.0715	0.011	0.8821
313	VA	0.0198	0.007	0.7287	0.0555	0.0292	0.1599
314	VA	0.0388	0.0092	0.0267	0.3754	0.0109	0.5388
315	VA	0.0275	0.0109	0.2254	0.4583	0.0174	0.2604
316	VA	0.0129	0.0249	0.2628	0.6244	0.0161	0.0588
317	VA	0.0188	0.0186	0.0303	0.0218	0.0121	0.8985
318	VA	0.005	0.006	0.0102	0.9406	0.006	0.0322
319	VA	0.01	0.0129	0.1199	0.4235	0.0623	0.3713
320	VA	0.0117	0.008	0.0121	0.4369	0.0073	0.5242
321	VA	0.024	0.0099	0.042	0.6299	0.014	0.2802
322	VA	0.0068	0.0156	0.0331	0.909	0.006	0.0293
323	VA	0.01	0.0132	0.0767	0.6029	0.0067	0.2906
324	VA	0.0177	0.008	0.0479	0.9011	0.0111	0.0142
325	VA	0.0209	0.0099	0.0202	0.5001	0.008	0.4409
326	VA	0.04	0.0172	0.0308	0.6426	0.005	0.2645
327	VA	0.0142	0.01	0.067	0.8638	0.008	0.037
328	VA	0.0167	0.008	0.0198	0.8928	0.009	0.0536
329	VA	0.01	0.008	0.012	0.9029	0.0218	0.0453
330	VA	0.1617	0.0955	0.0109	0.678	0.0051	0.0488
331	VA	0.007	0.0087	0.0169	0.0729	0.007	0.8876
332	VA	0.0466	0.021	0.0551	0.7445	0.018	0.1148
333	VA	0.006	0.006	0.012	0.9551	0.004	0.0169
334	VA	0.0054	0.0064	0.01	0.8149	0.0089	0.1542
335	VA	0.0212	0.0079	0.0542	0.8598	0.0042	0.0529
336	VA	0.0081	0.0083	0.0141	0.8854	0.01	0.0741
337	VA	0.0113	0.008	0.015	0.9436	0.0054	0.0167
338	VA	0.03	0.0148	0.2807	0.0662	0.2288	0.3795
339	VA	0.015	0.008	0.0298	0.3572	0.0193	0.5708
340	VA	0.008	0.006	0.0303	0.917	0.012	0.0266
341	VA	0.008	0.0063	0.0301	0.9075	0.012	0.0362
342	VA	0.0417	0.0151	0.197	0.4402	0.0242	0.282
343	TYS	0.007	0.009	0.965	0.007	0.006	0.006
344	TYS	0.008	0.0267	0.9372	0.009	0.009	0.01
345	TYS	0.007	0.0103	0.9375	0.0221	0.0091	0.0141
346	TYS	0.0373	0.0402	0.1921	0.007	0.7165	0.007
347	TYS	0.0621	0.0172	0.8939	0.0108	0.006	0.01
348	TYS	0.013	0.0195	0.9273	0.0107	0.0204	0.009
349	TYS	0.0062	0.0082	0.9589	0.0098	0.01	0.007
350	TYS	0.0268	0.0176	0.8878	0.014	0.0085	0.0453
351	TYS	0.006	0.0224	0.9149	0.0127	0.0289	0.015
352	TYS	0.0069	0.007	0.0763	0.008	0.8768	0.0249
353	TYS	0.01	0.659	0.2372	0.0571	0.0175	0.0193
354	TYS	0.0071	0.0127	0.945	0.0101	0.0192	0.006
355	TYS	0.217	0.017	0.6405	0.0131	0.0091	0.1034
356	TYS	0.008	0.0081	0.9373	0.008	0.0322	0.0065
357	TYS	0.005	0.0458	0.9256	0.0109	0.0046	0.008
358	TYS	0.0051	0.0247	0.9192	0.0165	0.009	0.0256
359	TYS	0.0112	0.0091	0.9584	0.0077	0.007	0.0067
360	TYS	0.006	0.0229	0.947	0.009	0.008	0.007
361	TYS	0.0129	0.0178	0.416	0.0098	0.4963	0.0472
362	TYS	0.0292	0.0123	0.928	0.0145	0.007	0.009
363	TYS	0.0116	0.0143	0.9504	0.01	0.0059	0.0076
364	TYS	0.007	0.008	0.8607	0.0795	0.0211	0.0237
365	TYS	0.0315	0.0192	0.923	0.0094	0.007	0.01
366	TYS	0.0078	0.013	0.9564	0.0077	0.0091	0.006
367	TYS	0.005	0.009	0.9566	0.0084	0.0132	0.0079
368	TYS	0.011	0.0147	0.8955	0.009	0.0546	0.0153
369	TYS	0.0304	0.0116	0.2419	0.0132	0.0481	0.6549
370	TYS	0.006	0.01	0.9623	0.0079	0.006	0.0077
371	TYS	0.0368	0.0195	0.9124	0.014	0.0064	0.011
372	TYS	0.005	0.0101	0.9031	0.0196	0.0472	0.0151
373	VRB	0.0444	0.0052	0.8927	0.017	0.0307	0.0099
374	VRB	0.0292	0.0558	0.8349	0.0145	0.0254	0.0403
375	VRB	0.0144	0.0136	0.8764	0.01	0.032	0.0537
376	VRB	0.0396	0.2332	0.399	0.0292	0.2825	0.0166
377	VRB	0.1383	0.2624	0.4511	0.0504	0.0184	0.0795
378	VRB	0.012	0.007	0.9416	0.0234	0.006	0.0099
379	VRB	0.0162	0.0079	0.9232	0.006	0.0368	0.0101
380	VRB	0.0046	0.0062	0.9693	0.006	0.008	0.006
381	VRB	0.2838	0.0576	0.627	0.006	0.0194	0.0063
382	VRB	0.0434	0.3535	0.2606	0.0174	0.0616	0.2637
383	VRB	0.0532	0.0081	0.7925	0.0121	0.031	0.103
384	VRB	0.065	0.2596	0.5069	0.1031	0.0292	0.0361
385	VRB	0.0246	0.0476	0.6677	0.0228	0.1745	0.0628
386	VRB	0.0421	0.008	0.867	0.0232	0.0391	0.0207
387	VRB	0.0268	0.0305	0.4798	0.0252	0.0227	0.4151
388	VRB	0.0159	0.007	0.9517	0.0104	0.008	0.0071
389	VRB	0.0514	0.1292	0.4122	0.062	0.058	0.2872
390	VRB	0.0224	0.0208	0.7772	0.0275	0.011	0.141
391	VRB	0.0215	0.007	0.9428	0.0066	0.0146	0.0075
392	VRB	0.0132	0.0116	0.8239	0.0204	0.0679	0.063
393	VRB	0.7015	0.042	0.2109	0.0111	0.0167	0.0179
394	VRB	0.0549	0.0177	0.901	0.005	0.0143	0.007
395	VRB	0.7741	0.01	0.1701	0.011	0.0149	0.0199
396	VRB	0.007	0.0092	0.9604	0.007	0.0095	0.0069
397	VRB	0.1904	0.0282	0.7263	0.0149	0.01	0.0302
398	VRB	0.1605	0.0493	0.7561	0.009	0.01	0.0151
399	VRB	0.7699	0.0108	0.1785	0.009	0.0097	0.0221
400	VRB	0.1202	0.0332	0.8194	0.0084	0.0097	0.009
401	VRB	0.4583	0.0384	0.4633	0.0171	0.01	0.0128
402	VRB	0.2369	0.0576	0.644	0.006	0.0474	0.0081
403	MXC	0.0048	0.0136	0.8706	0.0814	0.005	0.0246
404	MXC	0.0044	0.005	0.9619	0.0087	0.0121	0.008
405	MXC	0.004	0.007	0.8424	0.0154	0.006	0.1252
406	MXC	0.0053	0.006	0.9413	0.0147	0.0092	0.0235
407	MXC	0.0061	0.007	0.9677	0.0072	0.0071	0.005
408	MXC	0.004	0.007	0.9078	0.0196	0.007	0.0547
409	MXC	0.005	0.0134	0.7024	0.0663	0.0085	0.2045
410	MXC	0.005	0.007	0.9602	0.0122	0.005	0.0107
411	MXC	0.0099	0.0288	0.8993	0.0142	0.014	0.0337
412	MXC	0.006	0.0104	0.5214	0.1414	0.012	0.3089
413	MXC	0.0049	0.004	0.9651	0.013	0.007	0.006
414	MXC	0.0052	0.006	0.9416	0.0147	0.0093	0.0232
415	MXC	0.004	0.009	0.9557	0.0093	0.01	0.012
416	MXC	0.009	0.008	0.79	0.0975	0.014	0.0815
417	MXC	0.006	0.0072	0.9509	0.0128	0.014	0.009
418	MXC	0.006	0.0144	0.93	0.0164	0.0081	0.025
419	MXC	0.0071	0.0672	0.859	0.03	0.0208	0.0159
420	MXC	0.011	0.009	0.8865	0.0377	0.0107	0.0452
421	MXC	0.0104	0.0668	0.6149	0.0419	0.0294	0.2365
422	MXC	0.0049	0.009	0.9385	0.0155	0.011	0.021
423	MXC	0.022	0.0509	0.7826	0.014	0.017	0.1136
424	MXC	0.0111	0.0081	0.9331	0.0113	0.0108	0.0258
425	MXC	0.011	0.1896	0.2635	0.1134	0.2355	0.1869
426	MXC	0.0237	0.042	0.8777	0.0143	0.0145	0.0276
427	MXC	0.0128	0.1455	0.4485	0.0831	0.013	0.297
428	MXC	0.004	0.005	0.957	0.006	0.022	0.006
429	MXC	0.0495	0.7474	0.0586	0.0141	0.0367	0.0938
430	MXC	0.005	0.013	0.5477	0.1077	0.008	0.3185
431	MXC	0.006	0.0176	0.1517	0.5818	0.0078	0.235
432	MXC	0.0099	0.0435	0.6857	0.0742	0.1746	0.0119
433	PAN	0.0506	0.0576	0.8553	0.0069	0.0186	0.0109
434	PAN	0.0209	0.011	0.9251	0.0071	0.0158	0.0202
435	PAN	0.011	0.0097	0.9451	0.0101	0.0096	0.0143
436	PAN	0.0132	0.007	0.9507	0.007	0.0129	0.0091
437	PAN	0.8432	0.0232	0.1024	0.0068	0.0115	0.0129
438	PAN	0.013	0.0067	0.9595	0.0054	0.008	0.0075
439	PAN	0.0191	0.0182	0.6232	0.0131	0.2861	0.0404
440	PAN	0.017	0.0126	0.9516	0.0042	0.008	0.0067
441	PAN	0.007	0.009	0.9574	0.005	0.0136	0.008
442	PAN	0.007	0.008	0.9607	0.0051	0.0113	0.008
443	PAN	0.006	0.0063	0.9679	0.0054	0.006	0.0083
444	PAN	0.0443	0.018	0.8616	0.01	0.0114	0.0547
445	PAN	0.1525	0.0444	0.7842	0.005	0.0079	0.0059
446	PAN	0.1546	0.0131	0.7751	0.008	0.0225	0.0268
447	PAN	0.6869	0.0193	0.2448	0.013	0.0244	0.0117
448	PAN	0.0177	0.008	0.9502	0.007	0.0061	0.011
449	PAN	0.2475	0.0214	0.7039	0.006	0.011	0.0103
450	PAN	0.0213	0.0072	0.9455	0.006	0.01	0.0099
451	PAN	0.0492	0.007	0.9073	0.0053	0.022	0.0092
452	PAN	0.009	0.006	0.9628	0.0062	0.009	0.007
453	PAN	0.0243	0.007	0.9051	0.006	0.0486	0.009
454	PAN	0.0182	0.0079	0.9375	0.006	0.021	0.0095
455	PAN	0.0089	0.0103	0.9476	0.007	0.009	0.0171
456	PAN	0.0116	0.0089	0.9514	0.0069	0.0111	0.01
457	PAN	0.0117	0.009	0.9511	0.007	0.0112	0.01
458	PAN	0.006	0.009	0.9631	0.0061	0.007	0.0089
459	PAN	0.0184	0.009	0.9279	0.0088	0.0225	0.0134
460	PAN	0.0851	0.0082	0.7723	0.0081	0.1142	0.0122
461	PAN	0.4158	0.007	0.5524	0.006	0.0101	0.0087
462	PAN	0.0172	0.005	0.9613	0.005	0.005	0.0064
463	MIA	0.9465	0.006	0.0116	0.009	0.008	0.0189
464	MIA	0.97	0.005	0.007	0.005	0.006	0.007
465	MIA	0.9671	0.009	0.006	0.005	0.0059	0.007
466	MIA	0.9447	0.0062	0.016	0.009	0.0141	0.0099
467	MIA	0.9715	0.005	0.006	0.0044	0.007	0.0062
468	MIA	0.9652	0.006	0.0068	0.006	0.01	0.006
469	MIA	0.9307	0.0202	0.0201	0.008	0.013	0.0081
470	MIA	0.9709	0.005	0.006	0.005	0.007	0.0061
471	MIA	0.9621	0.0069	0.009	0.006	0.009	0.007
472	MIA	0.9259	0.0114	0.0173	0.014	0.0185	0.0129
473	MIA	0.9659	0.006	0.007	0.005	0.0081	0.008
474	MIA	0.9387	0.0177	0.0159	0.006	0.0136	0.008
475	MIA	0.9418	0.0159	0.009	0.006	0.0214	0.0058
476	MIA	0.9557	0.0241	0.005	0.005	0.0052	0.005
477	MIA	0.9401	0.0339	0.007	0.005	0.009	0.005
478	MIA	0.9659	0.008	0.009	0.005	0.007	0.0051
479	MIA	0.9152	0.0072	0.037	0.0093	0.0199	0.0115
480	MIA	0.9365	0.012	0.0234	0.007	0.0109	0.0101
481	MIA	0.9551	0.0125	0.0058	0.0076	0.0129	0.006
482	MIA	0.9568	0.007	0.0066	0.0069	0.0166	0.006
483	MIA	0.9721	0.0072	0.0057	0.005	0.005	0.005
484	MIA	0.969	0.01	0.005	0.006	0.005	0.005
485	MIA	0.9651	0.007	0.006	0.006	0.0103	0.0056
486	MIA	0.9557	0.0076	0.0156	0.004	0.011	0.006
487	MIA	0.98	0.004	0.004	0.003	0.005	0.004
488	MIA	0.9511	0.0087	0.008	0.008	0.0181	0.0062
489	MIA	0.931	0.0141	0.0157	0.0088	0.0232	0.0071
490	MIA	0.9368	0.0112	0.022	0.0063	0.0138	0.01
491	MIA	0.978	0.005	0.004	0.003	0.005	0.005
492	MIA	0.9725	0.011	0.0045	0.003	0.005	0.004
493	JRB	0.5328	0.0867	0.3303	0.0141	0.0191	0.0171
494	JRB	0.1324	0.006	0.8168	0.0091	0.014	0.0218
495	JRB	0.8827	0.01	0.008	0.008	0.0813	0.01
496	JRB	0.968	0.007	0.008	0.005	0.006	0.006
497	JRB	0.9729	0.004	0.0062	0.004	0.0089	0.004
498	JRB	0.9048	0.0283	0.0138	0.0143	0.0199	0.0189
499	JRB	0.8197	0.0086	0.0886	0.009	0.0618	0.0123
500	JRB	0.8282	0.006	0.0942	0.0061	0.0565	0.0089
501	JRB	0.9436	0.007	0.0168	0.006	0.0206	0.006
502	JRB	0.9527	0.006	0.0083	0.005	0.024	0.0041
503	JRB	0.9639	0.0072	0.009	0.005	0.0089	0.006
504	JRB	0.9037	0.0154	0.041	0.012	0.01	0.0179
505	JRB	0.7573	0.0071	0.1042	0.015	0.021	0.0954
506	JRB	0.9216	0.0081	0.0166	0.0186	0.011	0.0242
507	JRB	0.9324	0.008	0.0226	0.0103	0.0128	0.0138
508	JRB	0.9672	0.006	0.01	0.0058	0.005	0.006
509	JRB	0.903	0.007	0.0305	0.0108	0.0103	0.0382
510	JRB	0.9648	0.0137	0.007	0.0045	0.005	0.005
511	JRB	0.977	0.004	0.005	0.004	0.006	0.004
512	JRB	0.6898	0.0175	0.0203	0.016	0.2365	0.0198
513	JRB	0.8849	0.01	0.0529	0.0179	0.01	0.0242
514	JRB	0.953	0.008	0.015	0.01	0.006	0.008
515	JRB	0.9454	0.007	0.014	0.006	0.0216	0.006
516	JRB	0.9398	0.0069	0.0272	0.007	0.0101	0.009
517	JRB	0.9321	0.0054	0.014	0.005	0.0376	0.006
518	JRB	0.9208	0.008	0.0262	0.0122	0.0089	0.0239
519	JRB	0.953	0.004	0.0083	0.0043	0.0254	0.005
520	JRB	0.8279	0.0074	0.1006	0.008	0.0375	0.0185
521	JRB	0.9397	0.0071	0.0219	0.008	0.008	0.0153
522	JRB	0.9707	0.005	0.009	0.0053	0.004	0.006
523	MAN	0.006	0.011	0.0101	0.007	0.9504	0.0155
524	MAN	0.0181	0.007	0.1299	0.0169	0.8156	0.0123
525	MAN	0.011	0.0353	0.4445	0.0127	0.484	0.0125
526	MAN	0.0083	0.3648	0.042	0.0262	0.5434	0.0153
527	MAN	0.0453	0.0079	0.6494	0.0083	0.253	0.0359
528	MAN	0.0161	0.0071	0.1494	0.007	0.807	0.0135
529	MAN	0.0173	0.0366	0.025	0.0125	0.8976	0.0112
530	MAN	0.009	0.005	0.0071	0.007	0.9638	0.0082
531	MAN	0.0214	0.027	0.6164	0.0274	0.2071	0.1005
532	MAN	0.0044	0.006	0.007	0.006	0.9706	0.006
533	MAN	0.009	0.0171	0.005	0.0061	0.9549	0.008
534	MAN	0.008	0.0215	0.0194	0.0083	0.9286	0.0143
535	MAN	0.01	0.004	0.01	0.0095	0.9525	0.0141
536	MAN	0.035	0.1066	0.0716	0.017	0.6637	0.106
537	MAN	0.0332	0.0064	0.0348	0.009	0.904	0.0127
538	MAN	0.1003	0.007	0.0597	0.0091	0.8079	0.016
539	MAN	0.8461	0.0788	0.041	0.0111	0.009	0.014
540	MAN	0.9504	0.0158	0.0124	0.0064	0.007	0.008
541	MAN	0.0901	0.0259	0.726	0.0194	0.0622	0.0763
542	MAN	0.6684	0.0669	0.1576	0.0106	0.0804	0.0161
543	MAN	0.8486	0.0534	0.0202	0.013	0.0141	0.0508
544	MAN	0.6817	0.0315	0.0468	0.0179	0.1475	0.0745
545	MAN	0.9585	0.008	0.0096	0.005	0.0129	0.006
546	MAN	0.4853	0.2745	0.0529	0.0186	0.009	0.1597
547	MAN	0.0974	0.0474	0.3274	0.0172	0.0396	0.471
548	MAN	0.1168	0.2309	0.057	0.0933	0.0352	0.4669
549	MAN	0.527	0.0222	0.1484	0.1011	0.1173	0.084
550	MAN	0.348	0.0335	0.5147	0.0169	0.0508	0.0361
551	MAN	0.145	0.1472	0.4526	0.058	0.1099	0.0872
552	MAN	0.0798	0.017	0.1615	0.01	0.7174	0.0143
553	SAN	0.8605	0.028	0.0646	0.0171	0.0198	0.01
554	SAN	0.9346	0.0214	0.0162	0.0084	0.008	0.0115
555	SAN	0.966	0.005	0.007	0.009	0.006	0.007
556	SAN	0.9691	0.0119	0.006	0.004	0.004	0.005
557	SAN	0.9381	0.0175	0.009	0.006	0.0193	0.01
558	SAN	0.9274	0.0334	0.0169	0.0083	0.0069	0.0072
559	SAN	0.9673	0.011	0.0066	0.005	0.005	0.0051
560	SAN	0.7882	0.0304	0.1379	0.0181	0.005	0.0205
561	SAN	0.934	0.0216	0.0163	0.0086	0.008	0.0114
562	SAN	0.453	0.2516	0.1959	0.0334	0.0058	0.0603
563	SAN	0.951	0.0055	0.0256	0.005	0.008	0.005
564	SAN	0.7482	0.013	0.1988	0.0094	0.0166	0.014
565	SAN	0.9167	0.0279	0.0224	0.013	0.0091	0.011
566	SAN	0.9133	0.024	0.0278	0.0101	0.0101	0.0148
567	SAN	0.9319	0.0251	0.019	0.008	0.0079	0.008
568	SAN	0.9503	0.0206	0.0101	0.006	0.005	0.008
569	SAN	0.9199	0.0111	0.0263	0.0119	0.0111	0.0197
570	SAN	0.9523	0.0098	0.013	0.0097	0.0052	0.01
571	SAN	0.9506	0.009	0.0198	0.005	0.01	0.0056
572	SAN	0.9719	0.011	0.005	0.004	0.004	0.0041
573	SAN	0.2615	0.0554	0.6199	0.0211	0.0181	0.024
574	SAN	0.974	0.005	0.007	0.004	0.004	0.006
575	SAN	0.96	0.011	0.0131	0.006	0.003	0.007
576	SAN	0.923	0.0321	0.0075	0.007	0.0188	0.0116
577	SAN	0.8646	0.025	0.0507	0.0219	0.013	0.0247
578	SAN	0.9431	0.012	0.0218	0.0069	0.0079	0.0082
579	SAN	0.8415	0.0164	0.0598	0.013	0.0265	0.0427
580	SAN	0.9173	0.0082	0.0327	0.0087	0.0169	0.016
581	SAN	0.9351	0.0282	0.0178	0.0068	0.004	0.008
582	SAN	0.8834	0.0521	0.0366	0.01	0.007	0.0109
583	PNM	0.7042	0.1225	0.0688	0.0666	0.013	0.0248
584	PNM	0.6379	0.0375	0.284	0.007	0.0241	0.0095
585	PNM	0.3379	0.0338	0.5298	0.0093	0.0535	0.0358
586	PNM	0.4678	0.041	0.0957	0.3101	0.0396	0.0457
587	PNM	0.5636	0.007	0.299	0.0161	0.0212	0.0931
588	PNM	0.241	0.0372	0.6878	0.008	0.009	0.017
589	PNM	0.5526	0.2347	0.1225	0.0201	0.0162	0.0539
590	PNM	0.506	0.0485	0.4239	0.007	0.0067	0.0078
591	PNM	0.9567	0.006	0.0196	0.0056	0.005	0.007
592	PNM	0.945	0.0137	0.0146	0.0076	0.008	0.011
593	PNM	0.8391	0.0228	0.0819	0.0113	0.0199	0.0249
594	PNM	0.8652	0.006	0.0998	0.009	0.007	0.013
595	PNM	0.3028	0.0422	0.6111	0.0137	0.0123	0.0178
596	PNM	0.4805	0.0565	0.4346	0.0063	0.011	0.0109
597	PNM	0.8516	0.0385	0.0819	0.0053	0.0155	0.007
598	PNM	0.8743	0.0119	0.0525	0.0178	0.0191	0.0243
599	PNM	0.9272	0.007	0.0243	0.0237	0.0067	0.011
600	PNM	0.7568	0.005	0.2048	0.0062	0.007	0.0203
601	PNM	0.0225	0.1363	0.7675	0.0143	0.0292	0.0303
602	PNM	0.2332	0.015	0.7188	0.0109	0.0061	0.0159
603	PNM	0.0223	0.0081	0.8785	0.0501	0.0174	0.0237
604	PNM	0.4727	0.0098	0.3318	0.0222	0.0332	0.1302
605	PNM	0.2513	0.1644	0.2008	0.0312	0.2928	0.0594
606	PNM	0.9636	0.0064	0.014	0.005	0.005	0.006
607	PNM	0.964	0.006	0.008	0.006	0.007	0.009
608	PNM	0.8716	0.0448	0.0405	0.006	0.0296	0.0075
609	PNM	0.8463	0.007	0.1175	0.0103	0.008	0.011
610	PNM	0.4738	0.0096	0.3314	0.0222	0.0331	0.1298
611	PNM	0.1592	0.0351	0.7448	0.0127	0.0136	0.0345
612	PNM	0.9181	0.0118	0.0303	0.008	0.0218	0.01
613	STR	0.9732	0.0089	0.005	0.004	0.004	0.0048
614	STR	0.9637	0.0079	0.0099	0.0054	0.006	0.007
615	STR	0.97	0.006	0.008	0.005	0.005	0.006
616	STR	0.9742	0.0057	0.0061	0.004	0.005	0.005
617	STR	0.9261	0.0169	0.0107	0.008	0.0229	0.0153
618	STR	0.9741	0.007	0.006	0.004	0.004	0.0049
619	STR	0.923	0.0129	0.035	0.0093	0.014	0.0057
620	STR	0.982	0.004	0.004	0.003	0.003	0.004
621	STR	0.9243	0.012	0.0269	0.009	0.019	0.0088
622	STR	0.9655	0.007	0.0112	0.005	0.0053	0.0061
623	STR	0.817	0.1037	0.0098	0.008	0.0397	0.0217
624	STR	0.9578	0.0075	0.0187	0.004	0.006	0.006
625	STR	0.969	0.009	0.008	0.004	0.005	0.005
626	STR	0.9744	0.0066	0.005	0.004	0.005	0.005
627	STR	0.9773	0.0047	0.005	0.004	0.004	0.005
628	STR	0.9782	0.005	0.005	0.0038	0.004	0.004
629	STR	0.975	0.007	0.006	0.004	0.003	0.005
630	STR	0.972	0.007	0.006	0.004	0.006	0.005
631	STR	0.9788	0.006	0.004	0.0032	0.004	0.004
632	STR	0.9806	0.004	0.004	0.0034	0.004	0.004
633	STR	0.977	0.006	0.005	0.004	0.004	0.004
634	STR	0.9753	0.006	0.0057	0.004	0.005	0.004
635	STR	0.9671	0.005	0.0079	0.006	0.008	0.006
636	STR	0.9545	0.012	0.0158	0.004	0.008	0.0057
637	STR	0.977	0.005	0.005	0.004	0.004	0.005
638	STR	0.9215	0.011	0.0457	0.0089	0.006	0.007
639	STR	0.9729	0.006	0.007	0.004	0.0051	0.005
640	STR	0.9536	0.0151	0.0163	0.004	0.006	0.005
641	STR	0.9706	0.007	0.008	0.004	0.004	0.0064
642	STR	0.9745	0.007	0.005	0.004	0.004	0.0055
643	CONG1	0.003	0.004	0.005	0.005	0.977	0.006
644	CONG1	0.2047	0.28	0.0114	0.0103	0.4748	0.0189
645	CONG1	0.005	0.004	0.008	0.005	0.973	0.005
646	CONG1	0.0184	0.0189	0.0245	0.0079	0.9188	0.0113
647	CONG1	0.0089	0.0069	0.0284	0.007	0.9405	0.0082
648	CONG1	0.0152	0.012	0.1038	0.007	0.8298	0.0322
649	CONG1	0.0245	0.0088	0.7893	0.005	0.1626	0.0097
650	CONG1	0.0872	0.0433	0.006	0.006	0.8495	0.008
651	CONG1	0.0114	0.0254	0.1697	0.0519	0.5589	0.1827
652	CONG1	0.005	0.0054	0.01	0.004	0.9706	0.005
653	CONG1	0.004	0.006	0.0096	0.004	0.9725	0.004
654	CONG1	0.0616	0.0414	0.0821	0.0131	0.7769	0.0249
655	CONG1	0.0091	0.007	0.4093	0.008	0.5485	0.0182
656	CONG1	0.0099	0.005	0.0318	0.005	0.9404	0.008
657	CONG1	0.006	0.7856	0.0516	0.011	0.1355	0.0103
658	CONG1	0.0081	0.005	0.008	0.006	0.9649	0.008
659	CONG1	0.0042	0.004	0.0051	0.005	0.9767	0.005
660	CONG1	0.005	0.006	0.0071	0.0041	0.9738	0.004
661	CONG1	0.005	0.004	0.007	0.004	0.976	0.004
662	CONG1	0.2781	0.0288	0.0706	0.0212	0.5799	0.0212
663	CONG1	0.4991	0.0569	0.1913	0.025	0.2079	0.0197
664	CONG1	0.009	0.006	0.0175	0.0069	0.9411	0.0194
665	CONG1	0.0129	0.3244	0.0281	0.013	0.5999	0.0216
666	CONG1	0.0219	0.0168	0.0355	0.011	0.8964	0.0185
667	CONG1	0.013	0.008	0.009	0.0084	0.9307	0.0309
668	CONG1	0.01	0.0062	0.009	0.0049	0.9569	0.0129
669	CONG1	0.005	0.005	0.006	0.006	0.972	0.006
670	CONG1	0.01	0.0064	0.008	0.007	0.9533	0.0154
671	CONG1	0.006	0.0081	0.006	0.0106	0.9407	0.0287
672	CONG1	0.0245	0.0114	0.0207	0.01	0.8827	0.0507
673	CONG2	0.0748	0.0563	0.0327	0.0168	0.7982	0.0212
674	CONG2	0.018	0.1934	0.0716	0.0265	0.6386	0.052
675	CONG2	0.0072	0.007	0.0085	0.005	0.9679	0.0043
676	CONG2	0.0055	0.006	0.006	0.005	0.9723	0.0052
677	CONG2	0.006	0.009	0.0145	0.004	0.9615	0.005
678	CONG2	0.0269	0.0385	0.0703	0.014	0.821	0.0294
679	CONG2	0.0233	0.0078	0.0144	0.006	0.9433	0.0051
680	CONG2	0.1633	0.0238	0.4118	0.0129	0.3713	0.0168
681	CONG2	0.008	0.006	0.006	0.005	0.9708	0.0042
682	CONG2	0.008	0.007	0.0121	0.0044	0.9645	0.004
683	CONG2	0.0189	0.0895	0.0429	0.014	0.8089	0.0256
684	CONG2	0.0069	0.0129	0.006	0.004	0.9662	0.004
685	CONG2	0.006	0.007	0.0065	0.005	0.9695	0.006
686	CONG2	0.007	0.008	0.008	0.004	0.968	0.005
687	CONG2	0.0407	0.1314	0.0689	0.034	0.6943	0.0306
688	CONG2	0.4399	0.0478	0.3171	0.0182	0.1503	0.0266
689	CONG2	0.007	0.0292	0.006	0.007	0.9408	0.01
690	CONG2	0.0272	0.0246	0.0647	0.014	0.8224	0.0471
691	CONG2	0.0376	0.0228	0.063	0.0171	0.8364	0.023
692	CONG2	0.4847	0.016	0.2614	0.0105	0.2174	0.0099
693	CONG2	0.0086	0.008	0.0094	0.005	0.9639	0.005
694	CONG2	0.0591	0.0554	0.0339	0.0216	0.8061	0.024
695	CONG2	0.009	0.0124	0.007	0.006	0.9556	0.01
696	CONG2	0.4331	0.0285	0.1699	0.017	0.3298	0.0218
697	CONG2	0.005	0.007	0.0059	0.005	0.9721	0.005
698	CONG2	0.0564	0.0324	0.3536	0.2433	0.0507	0.2636
699	CONG2	0.008	0.006	0.006	0.005	0.9709	0.0041
700	CONG2	0.0594	0.0557	0.0338	0.0213	0.8059	0.024
701	CONG2	0.4992	0.0665	0.1039	0.029	0.2453	0.056
702	CONG2	0.005	0.013	0.006	0.004	0.967	0.005
